# Supplementary material for: Predictors for Unsuccessful Reductions in Hemodialysis Frequency during the Pandemic
Source: J Clin Med. 2023 Mar 28;12(7):2550. doi: 10.3390/jcm12072550 (PMC10095366; doi:10.3390/jcm12072550)
Supplement: Supplementary file 1 [file jcm-12-02550-s001.zip]

Archive with 1 entries (1 files):
- jcm-2291307-supplementary.pdf
